# Supplementary material for: Suppression of Rice Osa-miR444.2 Improves the Resistance to Sheath Blight in Rice Mediating through the Phytohormone Pathway
Source: Int J Mol Sci. 2023 Feb 11;24(4):3653. doi: 10.3390/ijms24043653 (PMC9963240; doi:10.3390/ijms24043653)
Supplement: Supplementary file 1 [file ijms-24-03653-s001.zip]

Archive with 1 entries (1 files):
- ijms-2189027-supplementary.pdf
